# Supplementary material for: Pseudogene MAPK6P4-encoded functional peptide promotes glioblastoma vasculogenic mimicry development
Source: Commun Biol. 2023 Oct 18;6:1059. doi: 10.1038/s42003-023-05438-1 (PMC10584926; doi:10.1038/s42003-023-05438-1)
Supplement: Supplementary file 3 — Supplementary Data 1 [file 42003_2023_5438_MOESM3_ESM.xlsx]

## Sheet: Figure 1
	Fig. 1b	MAPK6P4 expression			KRT16P5 expression			TUBBP9 expression			VN1R10P expression			BET1P1 expression			KRT16P2 expression			CRB3P1 expression			CLUHP6 expression			EEF1GP5 expression			NUTM2HP expression
		Normal brain tissue	Glioma tissue		Normal brain tissue	Glioma tissue		Normal brain tissue	Glioma tissue		Normal brain tissue	Glioma tissue		Normal brain tissue	Glioma tissue		Normal brain tissue	Glioma tissue		Normal brain tissue	Glioma tissue		Normal brain tissue	Glioma tissue		Normal brain tissue	Glioma tissue		Normal brain tissue	Glioma tissue
		1.0194	5.929		1.0321	5.274		0.9117	3.3948		0.9209	3.2142		1.1242	3.0502		0.9697	2.749		0.8639	2.449		0.9615	2.3403		1	1.8921		0.7309	1.3297
		0.9316	5.2335		0.8699	4.3036		1.0668	4.0746		0.7925	2.7852		0.8268	2.6615		0.9946	2.9057		1.0734	2.8328		1.0163	2.1785		1.0968	2.4172		1.1819	1.9603
		1.053	6.0256		1.1139	5.1535		1.0281	4.3671		1.3703	3.948		1.0759	3.0572		1.0369	2.7363		1.0784	2.4209		1.0234	2.2921		0.9117	1.9319		1.1576	2.1802
	Fig. 1c	MAPK6P4 expression
		NBTs	LGGs	HGGs
		1.0487	3.5439	5.4844
		0.9606	3.3296	5.5481
		0.9899	3.5032	5.4971
		1.1111	2.9938	4.465
		0.9025	3.231	4.7087
	Fig. 1e	U251								U373
		VEGFR2 expression				VE-cadherin expression				VEGFR2 expression				VE-cadherin expression
		shNC	shMAPK6P4 #1	shMAPK6P4 #2		shNC	shMAPK6P4 #1	shMAPK6P4 #2		shNC	shMAPK6P4 #1	shMAPK6P4 #2		shNC	shMAPK6P4 #1	shMAPK6P4 #2
		1.0256	0.4893	0.4452		0.9825	0.4795	0.4187		1.0707	0.3891	0.3535		0.9647	0.3869	0.4445
		0.9571	0.4429	0.4504		1.0117	0.4559	0.3878		0.9688	0.3306	0.3424		0.9867	0.3238	0.3235
		1.0172	0.438	0.4126		1.0058	0.3898	0.3991		0.9604	0.3862	0.3874		1.0485	0.4172	0.4343
	Fig. 1f	U251				U373
		shNC	shMAPK6P4 #1	shMAPK6P4 #2		shNC	shMAPK6P4 #1	shMAPK6P4 #2
		0.9734	0.427	0.3625		1.0098	0.3706	0.3721
		0.9914	0.3715	0.4776		0.9276	0.369	0.2885
		1.0339	0.3676	0.4472		1.0692	0.3345	0.3853
	Fig. 1h	U251				U373
		shNC	shMAPK6P4 #1	shMAPK6P4 #2		shNC	shMAPK6P4 #1	shMAPK6P4 #2
		146	55	59		118	54	59
		133	44	42		142	51	48
		140	55	56		121	58	50
	Fig. 1i	U251				U373
		shNC	shMAPK6P4 #1	shMAPK6P4 #2		shNC	shMAPK6P4 #1	shMAPK6P4 #2
		14	6	5		15	6	4
		12	4	6		12	5	5
		12	3	4		11	4	5
	Fig. 1j	U251						U373
		VEGFR2 expression			VE-cadherin expression			VEGFR2 expression			VE-cadherin expression
		Vector	MAPK6P4		Vector	MAPK6P4		Vector	MAPK6P4		Vector	MAPK6P4
		1.0151	1.9307		0.9032	1.6508		0.9706	1.9511		1.0135	1.6406
		0.9512	1.7996		1.0462	1.8916		0.9727	2.0145		1.0337	1.8532
		1.0338	1.7667		1.0506	1.7211		1.0567	1.8718		0.9528	1.8272

## Sheet: Figure 2
	Fig. 2d	U251				U373
		shNC	shMAPK6P4 #1	shMAPK6P4 #2		shNC	shMAPK6P4 #1	shMAPK6P4 #2
		1.0007	0.4347	0.4273		0.9805	0.4542	0.4404
		0.9809	0.3562	0.372		1.0363	0.4301	0.4219
		1.0184	0.3631	0.3688		0.9832	0.3964	0.3846
	Fig. 2e	U251				U373
		Vector	ORF	MUT		Vector	ORF	MUT
		1.0469	2.0224	0.9995		0.9484	1.81	0.8642
		0.9854	2.0478	0.9895		1.0032	1.999	0.9126
		0.9677	1.9916	0.901		1.0485	1.9141	1.003
	Fig. 2f	P4-135aa expression				P4-135aa expression
		NBTs	LGGs	HGGs		NHA	U251	U373
		0.907	2.5517	3.5935		1.114	3.234	3.3536
		1.1297	2.5099	3.7343		0.9086	2.9166	2.9306
		0.9633	2.2713	3.8665		0.9774	3.3569	3.3505
	Fig. 2g	U251								U373
		VEGFR2 expression				VE-cadherin expression				VEGFR2 expression				VE-cadherin expression
		Vector	ORF	MUT		Vector	ORF	MUT		Vector	ORF	MUT		Vector	ORF	MUT
		1.0917	1.8083	1.0069		0.913	1.8133	1.0158		1.0101	1.8957	0.8078		1.0231	1.92	0.8055
		0.9506	1.8579	0.9917		0.9665	1.7512	1.0118		1.0342	1.8584	1.0464		0.9651	1.8551	0.9864
		0.9577	1.8053	0.9514		1.1206	1.736	1.0564		0.9557	1.6777	0.9963		1.0118	1.8931	0.9655
	Fig. 2h	U251				U373
		Vector	ORF	MUT		Vector	ORF	MUT
		0.9387	1.8029	0.9838		1.0351	2.003	1.0322
		1.0108	1.856	1.0616		0.9331	1.8024	0.9796
		1.0488	1.9502	0.9458		1.0325	1.9093	1.0535
	Fig. 2j	U251				U373
		Vector	ORF	MUT		Vector	ORF	MUT
		132	198	140		131	197	128
		108	223	114		119	221	112
		132	235	141		140	232	131
	Fig. 2k	U251				U373
		Vector	ORF	MUT		Vector	ORF	MUT
		9	19	9		10	22	8
		12	19	13		13	23	12
		10	21	11		12	20	13

## Sheet: Figure 3
	Fig. 3e	U251				U373
		Vector	ORF	MUT		Vector	ORF	MUT
		0.8992	1.9365	0.8669		0.9675	2.1132	0.8642
		1.0024	1.8038	1.1727		0.9661	1.8929	0.9131
		1.0984	1.852	1.0709		1.0664	1.8754	1.0694
	Fig. 3g	KLF15 expression				KLF15 expression
		NBTs	LGGs	HGGs		NHA	U251	U373
		1.2604	1.9394	2.8359		1.0509	2.7235	2.9752
		0.7448	1.7883	2.6608		1.0541	3.0041	3.3203
		0.9948	2.1596	3.1874		0.8951	3.252	3.1461
	Fig. 3h	U251								U373
		VEGFR2 expression				VE-cadherin expression				VEGFR2 expression				VE-cadherin expression
		shNC	shKLF15 #1	shKLF15 #2		shNC	shKLF15 #1	shKLF15 #2		shNC	shKLF15 #1	shKLF15 #2		shNC	shKLF15 #1	shKLF15 #2
		1.0556	0.4331	0.3785		1.0924	0.3566	0.3744		0.9778	0.4751	0.3691		1.0603	0.4214	0.4005
		0.94	0.4094	0.3514		0.9582	0.3325	0.3432		1.0077	0.381	0.3499		0.9859	0.3799	0.3914
		1.0044	0.3929	0.3679		0.9494	0.3904	0.3146		1.0145	0.4339	0.3889		0.9538	0.4174	0.3766
	Fig. 3i	U251				U373
		shNC	shKLF15 #1	shKLF15 #2		shNC	shKLF15 #1	shKLF15 #2
		0.9431	0.4261	0.4507		0.9585	0.3941	0.4423
		1.0614	0.5254	0.4701		1.0187	0.3831	0.3476
		0.9945	0.3865	0.3344		1.0245	0.4504	0.4589
	Fig. 3k	U251				U373
		shNC	shKLF15 #1	shKLF15 #2		shNC	shKLF15 #1	shKLF15 #2
		142	51	48		112	56	39
		147	43	55		129	42	44
		130	43	42		135	42	34
	Fig. 3l	U251				U373
		shNC	shKLF15 #1	shKLF15 #2		shNC	shKLF15 #1	shKLF15 #2
		10	2	4		16	6	5
		11	4	3		12	6	7
		14	6	6		14	4	5

## Sheet: Figure 4
	Fig. 4b	KLF15 expression
		WT					S238A
		0 h	1 h	2 h	3 h		0 h	1 h	2 h	3 h
		0.9715	0.8912	0.7513	0.578		0.9818	0.6293	0.3605	0.1907
		0.9935	0.9064	0.7265	0.5534		0.9977	0.6687	0.3953	0.1551
		1.035	0.9841	0.6652	0.5219		1.0205	0.5899	0.4273	0.1414
	Fig. 4d	U251
		S238D							WT							S238A
		5d	10d	15d	20d	25d	30d		5d	10d	15d	20d	25d	30d		5d	10d	15d	20d	25d	30d
		0	28.24	81.775	181.202	195.099	257.854		0	14.134	76.198	71.579	151.904	215.479		0	5.126	17.441	22.887	43.514	49.758
		0	37.825	78.103	166.684	262.844	283.879		0	19.403	58.519	82.794	104.801	180.176		0	7.133	14.716	40.652	63.195	85.366
		0	32.039	109.104	126.327	266.293	328.268		0	30.741	37.391	97.221	149.406	229.177		0	24.619	37.23	42.194	37.657	70.934
		0	36.349	71.517	188.186	306.05	241.238		0	24.547	69.735	94.083	173.036	203.651		0	23.269	21.136	54.082	35.55	81.776
		0	27.717	113.749	113.051	241.413	283.159		0	9.051	49.795	88.063	121.763	184.682		0	3.001	9.451	33.701	55.442	53.348
		0	35.991	76.133	152.032	218.549	328.839		0	29.935	82.515	95.25	142.539	247.363		0	7.451	42.15	29.805	57.789	47.851
		0	27.095	97.245	173.344	241.412	320.85		0	16.738	31.75	77.135	138.163	216.683		0	3.207	16.965	27.75	31.815	70.753
		0	36.354	89.66	163.742	199.636	275.915		0	26.857	53.051	64.792	101.35	189.007		0	24.535	25.941	30.883	60.016	89.7
		U373
		S238D							WT							S238A
		5d	10d	15d	20d	25d	30d		5d	10d	15d	20d	25d	30d		5d	10d	15d	20d	25d	30d
		0	25.655	75.482	171.797	225.237	250.771		0	13.709	62.557	66.317	132.388	167.276		0	4.565	17.125	21.629	39.674	47.292
		0	38.134	85.638	140.021	207.806	282.526		0	21.475	50.196	81.434	111.932	160.451		0	7.536	14.154	36.197	55.83	68.793
		0	25.543	89.69	129.053	247.47	312.804		0	27.69	36.25	91.961	109.906	193.531		0	20.505	31.063	41.353	37.638	73.541
		0	17.851	60.334	110.04	191.799	284.868		0	26.675	52.339	73.698	119.139	131.954		0	5.502	20.78	22.581	59.45	59.491
		0	33.104	81.36	157.45	234.149	318.801		0	16.66	54.963	91.431	133.949	169.486		0	10.088	11.834	44.866	48.639	53.423
		0	32.175	89.858	144.821	238.972	261.042		0	11.03	26.451	95.881	102.945	164.791		0	17.006	12.051	24.251	39.211	47.662
		0	36.781	92.213	138.444	238.193	242.051		0	27.65	56.487	67.162	108.937	195.349		0	21.349	26.899	31.102	33.651	79.45
		0	28.975	94.251	130.697	231.074	303.407		0	22.777	58.098	71.35	125.406	207.183		0	0.398	32.339	42.498	40.952	76.017
	Fig. 4e	Survival days
		U251				U373
		S238D	WT	S238A		S238D	WT	S238A
		10	15	25		9	15	23
		11	17	26		10	16	24
		12	20	28		12	17	27
		15	21	31		14	20	30
		15	22	32		16	23	33
		17	23	36		17	24	35
		19	25	37		18	27	38
		21	27	38		20	28	39
	Fig. 4f	U251				U373
		S238D	WT	S238A		S238D	WT	S238A
		128	79	26		95	58	25
		118	77	33		102	66	27
		124	89	38		92	63	32
		132	72	22		112	56	20
		110	82	26		98	66	24
	Fig. 4g	U251				U373
		S238D	WT	S238A		S238D	WT	S238A
		8	6	4		8	6	3
		9	5	3		8	5	3
		8	6	3		7	5	2
		8	6	4		7	6	3
		7	6	3		8	5	4

## Sheet: Figure 5
	Fig. 5b	U251				U373
		shNC	shKLF15 #1	shKLF15 #2		shNC	shKLF15 #1	shKLF15 #2
		0.951	0.4645	0.4558		0.9238	0.3878	0.4337
		1.0266	0.4558	0.4549		1.0677	0.3602	0.3678
		1.0223	0.3967	0.3776		1.0085	0.4197	0.4042
	Fig. 5c	U251								U373
		VEGFR2 expression				VE-cadherin expression				VEGFR2 expression				VE-cadherin expression
		shNC	shLDHA #1	shLDHA #2		shNC	shLDHA #1	shLDHA #2		shNC	shLDHA #1	shLDHA #2		shNC	shLDHA #1	shLDHA #2
		1.0905	0.4503	0.4248		1.0564	0.3973	0.3103		0.9027	0.4363	0.4543		0.9998	0.4709	0.3734
		0.9874	0.4553	0.4476		1.0019	0.4314	0.4035		1.0491	0.4094	0.3836		0.9642	0.3428	0.3465
		0.9221	0.3143	0.3065		0.9417	0.3599	0.3602		1.0481	0.3457	0.326		1.0359	0.3737	0.4075
	Fig. 5d	U251				U373
		shNC	shLDHA #1	shLDHA #2		shNC	shLDHA #1	shLDHA #2
		0.9331	0.3719	0.3285		1.0208	0.4536	0.4287
		1.0556	0.4083	0.4065		1.0503	0.4328	0.3887
		1.0069	0.4478	0.4451		0.9292	0.3982	0.4273
	Fig. 5f	U251				U373
		shNC	shLDHA #1	shLDHA #2		shNC	shLDHA #1	shLDHA #2
		184	65	65		158	75	66
		195	69	65		135	63	60
		183	58	52		143	55	58
	Fig. 5g	U251				U373
		shNC	shLDHA #1	shLDHA #2		shNC	shLDHA #1	shLDHA #2
		12	4	2		15	6	6
		10	4	4		12	4	3
		12	5	5		12	4	4

## Sheet: Figure 6
	Fig. 6b	LDHA promoter activity
		pEX3-KLF15	pEX3 empty vector
		0.9657	2.9613
		1.0542	2.7522
		0.9801	2.9226
		pEX3-KLF15	pEX3 empty vector
		0.9515	0.9506
		1.033	1.0942
		1.0154	0.9418
	Fig. 6c	U251								U373
		VEGFR2 expression				VE-cadherin expression				VEGFR2 expression				VE-cadherin expression
		shNC+Vector	shKLF15+Vector	shKLF15+LDHA		shNC+Vector	shKLF15+Vector	shKLF15+LDHA		shNC+Vector	shKLF15+Vector	shKLF15+LDHA		shNC+Vector	shKLF15+Vector	shKLF15+LDHA
		0.9741	0.4086	0.894		0.9174	0.4179	0.8945		1.0299	0.4886	0.983		1.0773	0.516	0.9442
		1.0146	0.3383	0.928		1.0602	0.3277	0.9764		0.9933	0.4004	1.0333		0.9678	0.4101	1.0351
		1.0113	0.3903	1.0166		1.0224	0.3884	1.0063		0.9768	0.4079	0.9136		0.9549	0.3778	0.9444
	Fig. 6d
		U251				U373
		shNC+Vector	shKLF15+Vector	shKLF15+LDHA		shNC+Vector	shKLF15+Vector	shKLF15+LDHA
		0.9806	0.4464	1.0537		0.9808	0.391	0.9384
		0.9763	0.4645	0.8806		0.9977	0.4316	0.9947
		1.0422	0.3899	0.945		1.0223	0.4244	1.0495
	Fig. 6f
		U251				U373
		shNC+Vector	shKLF15+Vector	shKLF15+LDHA		shNC+Vector	shKLF15+Vector	shKLF15+LDHA
		174	87	135		130	90	128
		170	80	159		144	83	143
		149	78	148		150	83	158
	Fig. 6g
		U251				U373
		shNC+Vector	shKLF15+Vector	shKLF15+LDHA		shNC+Vector	shKLF15+Vector	shKLF15+LDHA
		20	6	16		20	8	20
		17	5	15		20	6	18
		16	7	18		17	7	19

## Sheet: Figure 7
	Fig. 7b	U251
		Control										shMAPK6P4										shKLF15										shLDHA										shMAPK6P4+shKLF15+shLDHA
		5d	10d	15d	20d	25d	30d	35d	40d	45d		5d	10d	15d	20d	25d	30d	35d	40d	45d		5d	10d	15d	20d	25d	30d	35d	40d	45d		5d	10d	15d	20d	25d	30d	35d	40d	45d		5d	10d	15d	20d	25d	30d	35d	40d
		0	83.791	117.624	147.023	179.918	226.903	262.81	277.954	335.589		0	38.767	75.418	68.854	112.84	126.228	177.842	155.768	176.226		0	35.83	53.628	71.336	115.013	139.475	145.292	170.535	173.847		0	26.987	69.911	83.23	84.839	145.293	132.85	128.298	179.783		0	14.526	14.651	17.821	32.451	39.525	85.493	51.164
		0	99.839	108.859	155.889	236.305	226.487	212.348	253.574	318.117		0	41.482	73.483	90.126	128.006	138.886	159.65	175.757	164.146		0	50.747	70.652	77.154	85.326	123.254	167.382	175.27	172.137		0	30.525	60.784	65.991	83.862	142.85	161.2	184.261	158.345		0	15.758	28.58	43.765	32.192	41.356	79.233	63.96
		0	61.17	124.695	187.271	209.645	206.696	266.08	288.061	339.721		0	35.475	74.823	62.625	113.18	117.603	158.929	221.025	239.031		0	51.167	59.1	65.207	104.055	128.392	163.434	172.099	191.938		0	53.65	68.26	90.856	133.274	143.391	138.529	168.2	160.055		0	5.608	22.545	24.365	52.902	72.047	58.093	83.305
		0	61.411	165.576	161.861	189.107	234.927	241.818	249.114	289.936		0	39.992	64.99	57.998	87.584	121.746	158.381	171.136	191.244		0	45.776	65.308	85.608	144.856	133.458	142.483	180.8	169.074		0	43.722	76.451	64.574	112.05	128.88	169.901	164.873	144.248		0	11.021	22.779	18.494	40.251	41.009	58.853	69.688
		0	77.249	162.702	155.473	153.39	217.589	241.351	245.141	291.076		0	49.042	72.253	123.406	119.925	146.451	155.158	148.615	203.228		0	49.284	75.21	110.827	118.33	121.652	140.991	152.83	149.515		0	42.678	62.799	54.497	138.978	122.431	139.19	131.207	170.443		0	3.88	32.634	41.464	44.338	61.412	70.605	85.143
		0	72.308	128.822	138.121	187.084	228.057	231.533	299.836	276.36		0	49.475	75.729	111.714	83.038	118.684	144.957	160.692	210.495		0	31.318	67.073	75.497	128.766	124.114	142.052	158.272	147.157		0	47.956	69.78	69.715	129.102	121.256	155.169	153.388	169.7		0	10.571	22.117	33.993	24.292	74.745	54.003	97.66
		0	88.601	119.824	156.881	201.179	178.149	250.629	233.904	318.65		0	54.38	61.987	69.318	95.643	131.662	140.593	178.972	153.273		0	39.28	65.634	114.837	141.656	132.403	153.871	155.777	203.951		0	53.718	52.167	67.536	109.202	138.085	137.252	155.369	185.934		0	12.04	24.77	37.381	55.613	37.58	80.227	77.334
		0	62.866	122.912	167.074	161.157	197.397	275.935	285.169	355.147		0	45.63	60.781	92.494	115.941	130.93	154.799	192.679	227.774		0	30.238	53.534	64.41	91.484	148.185	150.202	162.967	154.943		0	36.106	77.877	113.101	146.187	139.978	161.59	158.71	193.494		0	11.405	13.613	47.135	50.426	60.146	79.993	87.476
		U373
		Control										shMAPK6P4										shKLF15										shLDHA										shMAPK6P4+shKLF15+shLDHA
		5d	10d	15d	20d	25d	30d	35d	40d	45d		5d	10d	15d	20d	25d	30d	35d	40d	45d		5d	10d	15d	20d	25d	30d	35d	40d	45d		5d	10d	15d	20d	25d	30d	35d	40d	45d		5d	10d	15d	20d	25d	30d	35d	40d
		0	77.414	115.235	156.926	147.215	194.06	234.025	251.22	358.719		0	31.546	39.682	73.267	74.227	131.552	159.782	156.845	212.233		0	22.275	70.438	77.764	97.517	114.123	158.88	181.795	193.514		0	20.288	70.914	66.932	83.201	137.116	131.611	197.678	184.582		0	10.918	28.31	25.643	25.847	51.303	64.588	70.515
		0	65.555	127.4	161.984	167.913	150.537	215.563	341.488	385.174		0	38.541	42.495	89.71	91.87	110.796	145.245	166.522	215.786		0	28.011	40.04	81.692	88.442	130.73	150.04	184.89	164.197		0	29.409	45.594	66.736	103.353	108.532	171.801	161.936	177.453		0	5.933	20.333	40.174	34.305	48.079	38.378	76.202
		0	89.001	133.392	137.804	197.216	207.857	261.554	259.722	375.429		0	31.179	48.118	90.964	85.794	141.049	149.789	193.496	184.269		0	22.218	36.143	91.466	98.88	132.203	157.564	172.165	206.481		0	22.831	35.022	72.175	82.638	137.368	142.853	210.219	193.855		0	14.001	8.06	10.586	13.328	23.67	67.697	70.098
		0	79.901	104.188	167.617	174.075	209.093	201.808	252.646	338.233		0	23.568	68.38	90.412	104.66	117.259	141.366	174.364	180.92		0	26.163	45.009	92.382	89.049	146.69	156.082	140.437	170.971		0	34.711	66.307	63.893	79.87	107.805	167.523	175.33	189.121		0	22.781	11.393	41.773	46.98	42.735	58.811	71.196
		0	43.801	123.656	150.881	129.125	212.956	228.399	252.021	359.269		0	30.631	45.423	63.55	95.108	121.606	164.476	199.35	201.347		0	28.92	71.469	100.386	108.245	130.61	145.253	165.111	198.471		0	40.89	62.988	64.4	94.286	129.238	175.016	152.684	218.291		0	22.361	31.62	33.276	39.525	19.623	76.079	48.33
		0	51.7466	105.074	152.424	166.569	243.207	277.288	244.428	318.539		0	32.975	32.437	92.504	87.918	107.986	146.604	171.521	243.698		0	37.27	41.879	72.92	87.345	134.226	156.183	173.966	200.993		0	40.401	73.072	79.872	82.379	133.316	153.664	179.18	246.749		0	22.5	16.383	31.871	53.329	60.64	44.064	70.947
		0	79.638	94.94	111.667	158.729	148.171	231.678	295.402	280.073		0	21.431	75.159	83.831	83.922	105.602	157.32	151.264	223.578		0	35.613	34.079	104.564	113.663	143.452	173.566	161.595	202.379		0	19.962	67.349	59.911	90.886	114.581	166.633	154.628	172.642		0	12.666	30.729	22.291	43.22	49.284	56.886	52.972
		0	75.656	94.29	130.269	143.857	219.438	182.085	292.627	335.744		0	30.983	54.873	97.413	83.064	130.784	155.722	195.145	194.953		0	34.428	62.126	99.313	90.999	110.375	156.786	144.593	206.899		0	21.646	80.566	93.798	77.604	103.036	133.983	209.312	240.82		0	22.767	21.834	34.08	23.813	51.628	64.298	76.749
		Survival days
	Fig. 7c	U251						U373
		Control	shMAPK6P4	shKLF15	shLDHA	shMAPK6P4+shKLF15+shLDHA		Control	shMAPK6P4	shKLF15	shLDHA	shMAPK6P4+shKLF15+shLDHA
		16	28	25	24	30		13	28	23	20	32
		18	21	25	28	34		16	25	25	25	33
		19	23	28	25	38		19	25	28	24	35
		20	27	31	29	40		18	27	31	30	36
		25	29	33	32	39		22	29	32	32	40
		23	33	36	32	41		23	33	33	30	42
		26	34	38	34	45		25	35	25	36	45
		27	36	38	38	47		27	37	38	39	46
	Fig. 7d	U251						U373
		Control	shMAPK6P4	shKLF15	shLDHA	shMAPK6P4+shKLF15+shLDHA		Control	shMAPK6P4	shKLF15	shLDHA	shMAPK6P4+shKLF15+shLDHA
		72	19	22	27	3		52	22	25	32	2
		68	12	21	17	4		63	27	32	30	3
		75	29	28	33	3		59	26	21	21	4
		71	28	32	22	6		65	19	16	28	2
		51	16	30	31	4		56	17	29	16	5
	Fig. 7e	U251						U373
		Control	shMAPK6P4	shKLF15	shLDHA	shMAPK6P4+shKLF15+shLDHA		Control	shMAPK6P4	shKLF15	shLDHA	shMAPK6P4+shKLF15+shLDHA
		8	4	4	3	0		6	3	2	2	0
		8	3	3	2	0		7	4	4	3	1
		6	4	3	4	1		8	4	3	4	1
		7	3	3	3	2		6	3	3	2	1
		6	3	2	2	1		6	2	2	2	0
[truncated: 1 more columns]
